# Supplementary material for: Three-Dimensional Printed Carbon Black/PDMS Composite Flexible Strain Sensor for Human Motion Monitoring
Source: Micromachines (Basel). 2022 Aug 2;13(8):1247. doi: 10.3390/mi13081247 (PMC9416005; doi:10.3390/mi13081247)
Supplement: Supplementary file 1 [file micromachines-13-01247-s001.zip]

Archive with 2 entries (2 files):
- micromachines-1855852-supplementary.pdf
- Movie S1-The process of 3D printing of CB PDMS composites..mp4
